# Supplementary material for: Enhanced waterlogging tolerance in barley by manipulation of expression of the N‐end rule pathway E3 ligase PROTEOLYSIS6
Source: Plant Biotechnol J. 2015 Feb 6;14(1):40–50. doi: 10.1111/pbi.12334 (PMC5098238; doi:10.1111/pbi.12334)
Supplement: Supplementary file 2 — Table S1 Genome location of barley ERFVIIs (XLSX file). [file PBI-14-40-s003.xlsx]

## Sheet: Supp Table 1
		Supplementary Table 1: Genome locations of barley Group VII ERFs. Information obtained from Mascher M, Muehlbauer GJ, Rokhsar DS, Chapman J, Schmutz J, Barry K, Muñoz-Amatriaín M, Close TJ, Wise RP, Schulman AH, Himmelbach A, Mayer KF, Scholz U, Poland JA, Stein N, Waugh R. (2013) Anchoring and ordering NGS contig assemblies by population sequencing (POPSEQ) The Plant Journal 76 (4), 718-727
		Protein sequences with the group VII ERF typical N-terminal consensus MCGGAI are highlighted in red
		Gene name:	Accession numbers:	Annotation	Closest orthologue	Function	Protein sequence	gene_cluster_id	confidence	contig	MIPS chromosome	MIPS_cM	Chromosome in Morex x Barke population	Centi-Morgan position	Chromosome in Oregon Wolfe barleys	Centi-Morgan position	Information from previous publications
		AK374663				Atypical Group VII ERF	MCQIKKEMSGESGSPCSGENYYYSPSTSPEHQQAKQQAAWTSAPAKRPAGRTKFRETRHPVYRGVRRRGNAGRWVCEVRVPGRRGSRLWLGTFDTAEAAARANDAAMLALAAGGAGCLNFADSAELLAVPAASSYRSLDEVRHAVVEAVEDLLRREAHAEDDALSVSCTSSSAPSSLTDDESSSSPAAEGSPFELDVLSDMGWDLYYASLAQGMLMAPPASLAAALGDYGEAHLADVPLWSYQS	AK374663	LC	morex_contig_7361			5	133.75	5	136.607
		MLOC_68290.2				Atypical Group VII ERF	MCCGAEVADPGEHRRRLAAGDDDGGDGREEHALSPPTANTTTMWRRRQAQEMSAMVSALAQVVAGGRGGGNEGGMAMASSAKRPAEHEAFTEEAWWSTSYGDGDGDGGARSASSFLAATPAASYSAYGAAAGDEELPSPSSAESGGGGGTPRKRYRGVRQRPWGKWAAEIRDPHKAARVWLGTFDDAEAAARAYDAAALGFRGSRAKLNFPESATIPPQQQPPPAPASAMPPPQRPEALLESQAYSHSHYARFLVPSTGEPSLLPAGSTPRTPLIYSFGAGASYPLEPESRGEGTAGTECPAGPDGDLSSGVQP	MLOC_68290.2	HC	morex_contig_54527			NA	NA	5	43.7605
		AK365834				Atypical Group VII ERF	MCFEFELADQRGPHGSGRAAKGGDGAAPEGMTTMASPADLMSGYYQAQEMSTMVSALSRVVAEDDPWAAASGSGSGAEGWGWEEQAMHAGAGGGYVHELGGFPSSEFAGSDQSSDTQGQSAATMEEHRSRSPAASNAAAEAEAPRRRYRGVRQRPWGKWAAEIRDPHKAARVWLGTFETAEAAARAYDDAALRFRGSRAKLNFPEDARLHPPTVAPAAAPIAAGSASPAVYTAGASQASDYLRYQMLLQSRGAAANQGNLLSFYGGADGGGMSSSYGGGGDGGAMSGFLGSYYSFPSSAVSVATVPSSSSASSAPGHYYSSSHDSQQQQQQQGDAAAEWSWESALAPYPGTAAAASWSGSSQQQYHPPHTQ	AK365834	HC	morex_contig_39725			3	142.635	NA	NA
		AK364086				Group VII ERF	MCGGAILAELIPGAPARRVTPGHIWPGKGAKQAKPAAAADDFEAAFREFNEEEDEEEEVVVERQEEVAESKPFVFAASPKKQLRQEEAAPSRSRKPSQYRGVRRRPWGKWAAEIRDPVKGVRVWLGTFPSAEAAALAYDDAARAIRGPRAKFNFPSSAVAAAPGARKRGRAGVALAANAKPVIHIIDEEEEHAALAAPASSFVKHEAEASEGSESSGALPDFSWQGMSAFDEAPAYPAPEPETELPAKRARTEPEDTDEGMSAHPASDSDSDALFDALLFADQFAYFNGGAYESLDSLFSADAVQSSTATAAGEAAMGLWSFDDDCLVDECSLSF	AK364086	LC	morex_contig_138858			4	27.4788	NA	NA
		AK367525		HvRAF	HRE1, HRE2	Group VII ERF	MCGGAILAELISPSAGRAPKQAQVAAAGPVSANKDGKSKGHKHNKYGSVADVDDDLQDFDDDLDLRQAEEDADDHVVFACKPAFSPGPAYDGGRAAQAASRKKKRVLHGIRQRPWGKWAAEIRDPHKGTRVWLGTFDTADDAARAYDVAARRLRGSKAKVNFPDAARAGARPRRASRRTAQKPQRPPAWTTAYSATAAAHSQPEQDAFVDLTTAVTALPPIMESSFADSGSTKPMFHEDSSAGSGGGAMPGFTDELGFDPFMLFQLPCSDTYESIDSLFAGDAALQDARGVDSGIDGVSLWSFDEFPMDSAIF	-	-	morex_contig_1565327	4	97.1671
		AK357064			RAP2.12,RAP2.2,TaERF1	Group VII ERF	MCGGAILSDIIPPPRRAAGGRLWQADRKKRRAGPRRVPEEEPEEEAEEGDEDFEADFEGFVDEESDGEVKPFPARRSGFSGDGLKATAAGEYDCASGSAKRKRKNQFRGIRRRPWGKWAAEIRDPRKGVRVWLGTYNSAEEAARAYDVEARRIRGKKAKVNFPEEAPMASQQRCPEPTAVKVPEFNTEQKPVLNTMGNADVYSCAAVDYTLNQQFVQPQNMSFVPTMNAVEAPFMNFSSDQGSNSFSCSDFSWENDIKTPDITSVLASIPTSTEVNESAFVQNNGSNSTAPPVMGNANVDLADLEPYMKFLMDDRSDESIDSILSCDVPQDVVGNMDLWTFDDMPLSAGFY	AK357064	HC	morex_contig_1580908			NA	NA	7	58.3596
		MLOC_8430.1				Atypical Group VII ERF	MCGKVPLANSKISAVTRNVMEVTVLPEKNKPVWGSRGDRCFTGHGRRKGLRMDNDEEDFEAGFGDSNMELVRGGVAQKDDGNESLSQDDLSIMPTADFDGPSEMPKRRKRKNQFQGIRQRPLGKWAAEITHPTKDLHVWPDTFNSAEEAARGYDAEARRIHGKKAKVNFTEKATRSTDFASNQPLVPAMNSTAPVEAPVMDMYSDQGSNSFGSSDLGWEYDAKTPDISSIAPTSTIAEGEEFALVKNNTYNSMVPHVMENNGVNLQPWMRYLLDDSVDKMIDSLLNFDVPQDTIVNMDLWSFDDMPTGGEFF	MLOC_8430.1	LC	morex_contig_1591794			6	28.5411	NA	NA
		AK251681.1			RAP2.12,RAP2.2,TaERF1	Group VII ERF	MCGGAILKDLKVPAVTRKVTEAALWPEKKKPRQADGGARRLGLVDGEEDFEADFEEFEADSGDSDLELGRGRAAEKDDDEVVEIKPYAAVKRPLSQDDFSIITTAGCDGPAQRSAKRKRKNQFRGIRQRPWGKWAAEIRDPSKGVRVWLGTFNSAEEAARAYDVEARRIRGKKAKVNFPEEPTVPQKRRVRPAPLKAPKLSASQEPTVIPAVNNLANPNAFVYPSADFASNQPPVQPDNVPFVPAMKFAAPVEAPVMNMYSDQGSNSFGCSDLGWDYETKTPDISSVAPISTIAEGAESALIQSNTYNSVVPPVMENNAVDFEPWTRFLMDDGVDEPIDSLLNFDVPQDVVSNMDLWSFGDMPICGEFF	AK251681.1	LC	morex_contig_2521298			6	78.3994	NA	NA
		MLOC_58276.1				Atypical Group VII ERF	MCGPLTHKNVDVPPVTRKVMAATFWPEKKKPRQTDGRGRHFLGLGGLRGLGLDEKEEDFEADFKEFEVNFGDSDLELGHNGVIGKDDHEDVVEIKPFVVIKGFLSQDDLSTMSTAGPSERPAKRKRKNQFRGTRQRPWGKWAAEIRDPSKGVRLWLGTFRSAEEAARAYDVAARRIHGKKAKVNFPEEPAVEEPTVIPALNNLANPNAFVYPSVDFASNQPLVQIANMPFVPAMNFVAPVQAPAMNMYSDQGSNTFGCSDLGRQYTIKTPDMSSIIAPVSTIAEGAESARVQSNTYNPVVIAEAAESALVQSNTYNSVVPSIMESDSVDFDAWTRFLMDDDVDEPIDSLVNFDVLQDVLGNMDLWNFDDMPICG	MLOC_58276.1	HC	morex_contig_42512			NA	NA	NA	NA
		MLOC_59004.2				Atypical Group VII ERF	MCGGTNLEDVEVPVVTRKLTEATPWIEKKKPRQSDGKGRHFTRLRGLRGLGLDDDEEDFEADFKEFQANSWDSDQELERDGVGEKDDDDEVVEIKPFSIVKRSLSQDDLSTMSTFGFDGPSERPAKRKRKNQFRGTRQRPWGKWAAEIRDPSKGVRLWLGTFRSAEEAARAYDVAARRIHGKKAKVNFPEEPAVQEPTVIPALNNLANPNDFIYPSVDFASNQPLVQTANMPFVPEMNFVAPVQAPVMNMYSDQGSNTFGCFDLGRQYTIKTPVSTIAEGAESALVQSNTYNPVVIAEGAESAFVQSNTYNSVAPPVMKSDGVDFDAWMRFFLDDDVDEPIDSLVNFDVLQDVLGDMDLWNFDDMPICG	MLOC_59004.2	LC	morex_contig_1618657			7	76.4164	NA	NA
		AK372481	ADO21119.1	BERF1	RAP2.12,RAP2.2,TaERF1	Group VII ERF	MCGGAILAGFIPPSAAAAAAKAAATAKKKQQQRSVTADSLWTGLRKKADEEDFEADFRDFERDSSEEEDDEVEEVPPPPAPATAGFAFAAAAEVALRAPARRDAAVQHDGPAAKQVKRVRKNQYRGIRQRPWGKWAAEIRDPSKGVRVWLGTYDTAEEAARAYDAEARKIRGKKAKVNFPEDAPTVQKSTLKPTAAKSAKLAPPPKACEDQPFNHLSRGDNDLFAMFAFSDKKVPAKPTDSVDSLLPVKHLAPTEAFGMNMLSDQSSNSFGSTDFGWDDEAMTPDYTSVFVPSAAAMPAYGEPAYLQGGAPKRMRNNFGVAVLPQGNGAQDIPAFDNEVKYSLPYVESSSDGSMDNLLLNGAMQDGASSGDLWSLDELFMAAGGY	AK372481	HC	morex_contig_2550738			NA	NA	NA	NA	1: Chromosome 5H, sublinkage groups 63-64
		AK367417				Group VII ERF	MCGGAIIYDYIPAAAHRRRASTADFWHDANDHSDAYSAAPDKAPRAKRGRKNQYRGIRQRPWGKWAAEIRDPVKGVRVWLGTYPTAEAAARAYDRAARRIRGAKAKVNFPNEILAGAPAHQASCTMAAAPPPAALPSPKKEEGVEPAAPCSCEEVKALSEELMAYESYMSFLGVPYMEGGAAAAVGAAAEEAPAELWSFEDSYYYPGPLGL	AK367417	HC	morex_contig_42410			5	49.6528	5	48.3765
		MLOC_64636.1			RAP2.3	Group VII ERF	MCGGAVIADFVPAAARRPDGSSTDVPGSSLTGEEVTEKAPAPARKTAYRGIRRRPWGRWAAEIRDPRKGARVWLGTYATAEEAARAYDVAARDIRGVKAKLNFPPAVGAPQAAVAGAPKKRPRVAAEESSASWSPLPGTATGVGSTDSLRESMSGLEAFLGLKDAAGDDDVQPWEAVDIIFE	Not found
																	1. Osnato et al Plant Physiol. (2010) 154 1616-1632.
