# Supplementary material for: Enhanced waterlogging tolerance in barley by manipulation of expression of the N‐end rule pathway E3 ligase PROTEOLYSIS6
Source: Plant Biotechnol J. 2015 Feb 6;14(1):40–50. doi: 10.1111/pbi.12334 (PMC5098238; doi:10.1111/pbi.12334)
Supplement: Supplementary file 3 — Table S2 Transgene copy number in RNAi transgenic lines (XLSX file). [file PBI-14-40-s005.xlsx]

## Sheet: Supplementary Table 2
	Transgenic line:	Transgene copy number
	RNAi 23	2
	RNAi 25	4
	RNAi 55	4
