# Supplementary material for: Enhanced waterlogging tolerance in barley by manipulation of expression of the N‐end rule pathway E3 ligase PROTEOLYSIS6
Source: Plant Biotechnol J. 2015 Feb 6;14(1):40–50. doi: 10.1111/pbi.12334 (PMC5098238; doi:10.1111/pbi.12334)
Supplement: Supplementary file 4 — Table S3 List of oligonucleotides used in QrtPCR analyses (XLSX file). [file PBI-14-40-s002.xlsx]

## Sheet: Supp Table 3
		Supplementary Table 3: Primers used in this study
		Name	Sequence (5’‐3’)	Gen Bank
																	1. Osnato et al Plant Physiol. (2010) 154 1616-1632.
		HvELF1F	CCTGCCCAAGTTCCTCAA	Z50789.1
		HvELF1R	GGCTTGGTGGGAATCATCT
		HvTubulinF	CAGGCTTGTTTCTCAGGTCA	AK250165.1
		HvTubulinR	ATTCAGAGCACCGTCAAACC
		HvPRT6 F	TTTGGGAGCTGCTAAAATCC	AK368939.1
		HvPRT6 R	TTCCCAAATATTGGAACTGTCA
		HvADH1 F	CACTGACCTGCCCAATGTC	X07774.1
		HvADH1 R	GCACGCTGTGTGTGATGAA
		HvHemoglobin F	GTCTTCAGCGAGGAGAAGGA	HVU94968
		HvHemoglobin R	GGTTGGCGGAATCCTTCTTC
		HvPDC1 F	CAGGATGAGCAACAAGATGG	AK366309
		HvPDC1 R	GTTCAGGAACTCGACGGTTG
		HvPRT6 R	TTTCTGCTTCAATGCTGTGG	RT primers for RNAi silencing construct
		HvPRT6 F	ATACTGCGCAGAGGGCTAAA
